# Supplementary material for: Culture of Healthy Eating and Food Environments, Policies, and Practices in Regional New Zealand Schools
Source: Int J Environ Res Public Health. 2022 May 31;19(11):6729. doi: 10.3390/ijerph19116729 (PMC9180331; doi:10.3390/ijerph19116729)
Supplement: Supplementary file 1 [file ijerph-19-06729-s001.zip]

Archive with 3 entries (2 files):
- ijerph-1731015-supplementary/
- ijerph-1731015-supplementary/File S1. School FERST survey.pdf
- ijerph-1731015-supplementary/File S2. Policy FANS tool 2021.pdf
